# Supplementary material for: HER2-Targeted Antibody–Drug Conjugates Display Potent Antitumor Activities in Preclinical Extramammary Paget’s Disease Models: In Vivo and Immunohistochemical Analyses
Source: Cancers (Basel). 2022 Jul 20;14(14):3519. doi: 10.3390/cancers14143519 (PMC9322551; doi:10.3390/cancers14143519)
Supplement: Supplementary file 1 [file cancers-14-03519-s001.zip]

Archive with 1 entries (1 files):
- cancers-1773528-supplementary.pdf
